# Supplementary material for: Oxidative Stress and Inflammation in Colorectal Cancer–Redox–Immune Crosstalk, Biomarkers, and Translational Implications: A Qualitative Systematic Review
Source: Life (Basel). 2026 Mar 5;16(3):424. doi: 10.3390/life16030424 (PMC13027779; doi:10.3390/life16030424)
Supplement: Supplementary file 1 [file life-16-00424-s001.zip]

Archive with 1 entries (1 files):
- life-4138895-supplementary.pdf
